# Supplementary material for: Role of heme in lung bacterial infection after trauma hemorrhage and stored red blood cell transfusion: A preclinical experimental study
Source: PLoS Med. 2018 Mar 9;15(3):e1002522. doi: 10.1371/journal.pmed.1002522 (PMC5844517; doi:10.1371/journal.pmed.1002522)
Supplement: S1 Data — (XLSX) [file pmed.1002522.s001.xlsx]

## Sheet: Figure 1B
Wagener et al
Figure 1A
Mean Arterial Blood pressure (mmHg)
	FRESH RBC (d0)						STORED RBC (d14)
Time (min)	Mean	STDEV	N			Mean	STDEV	N
2	69.5125	9.90129	8			72.5875	16.6428	8
10	60.875	12.3102	8			65.4	12.233	8
20	46.1	23.5801	8			46.075	15.3299	8
30	35.075	18.3833	8			42.6857	12.6945	8
40	36.975	16.955	8			31.1625	10.2577	8
50	40.65	17.0097	8			32.475	7.40227	8
60	25.8375	5.23012	8			25.95	4.5729	8
70	31.2375	5.58721	8			26.2	4.2278	8
80	28.6	5.8863	8			23.825	6.97664	8
90	28.3625	5.24621	8			25.5625	11.995	8
100	48.425	23.2953	8			53.375	15.8121	8
110	63.6	24.2348	8			72.675	19.2536	8
120	75.6375	11.1867	8			71.4875	12.5845	8

## Sheet: Figure 1C
Figure 1C (Kaplan Meier)
Survival post P. aeuriginosa (PAK)
Event (death) = 1
Event (survival) = 0
FRESH RBC			STORED RBC			FRESH RBC + STORED S/N			STORED RBC + FRESH S/N
Time post PAK (h)	Event		Time post PAK (h)	Event		Time post PAK (h)	Event		Time post PAK (h)	Event
28	1		5	1		24	1		24	1
30	1		5	1		36	1		24	1
29	1		4	1		24	1		36	1
35	1		8	1		24	1		24	1
30	1		4	1		26	1		30	1
38	1		10	1
34	1		15	1
36	1		20	1
24	1		10	1
35	1
36	1
38	1

## Sheet: Figure 1D
Figure 1D EVPE (µl)
	FRESH RBC (d0)	STORED RBC (d14)
	100.531	182.503
	104.129	216.318
	114.428	178.542

## Sheet: Figure 1E
Figure 1E Bacterial Clearance
Lung CFU / ml
			FRESH RBC (d0)	STORED RBC (d14)
			17000000	31060000
			17600000	36600000
			2060000	40060000

## Sheet: Figure 2
Figure 2 Changes in plasma hemoglobin, heme, NTBI after trauma-hemorrhage and resuscitation with stored blood.
		Hemoglobin (M)
			Fresh RBC 4h	Fresh RBC 24h	Fresh RBC 48h	Stored RBC 4h	Stored RBC 24h	Stored RBC 48h	Stored RBC 4h + Hpx
			10.3	<0.5	14.6	70.2	5.81	16.4	28.7
			7.2	<0.5	17.5	69.5	3.02	28.9	34.5
			0.5	5.58	38.3	33.7	42.79	8.14	22.09
			13.4	4.65		94		5.12	42.56
			17.7	<0.5		45.5		30.7
				22.6		54.3		2.56
				23.2
		Cell free heme (µM)
			Fresh RBC 4h	Fresh RBC 24h	Fresh RBC 48h	Stored RBC 4h	Stored RBC 24h	Stored RBC 48h	Stored RBC 4h + Hpx
			4.07	28.51	8.14	135.74	27.98	<0.5	30.44
			5.66		1.71	108.02	21.47	<0.5	30.53
			10.21	12.69	9.21	55.41	29.39	20.54	17.49
			5.27	11.56		45.11		16.35	21.7
			19.46	39.31		18.55		43.39
				6.02		25.97		15.48
				50.62
		NTBI (µM)
			Fresh RBC 4h	Fresh RBC 24h	Fresh RBC 48h	Stored RBC 4h	Stored RBC 24h	Stored RBC 48h	Stored RBC 4h + Hpx
			0.57	0.03	0.2	2.45	0.29	0.2	1.92
			0.79		0.32	4.32	0.81	0.56	1.26
			1.02	4.06	0.25	4.98	0.27	0.1551	1
			0.69	5.02		2.55		0.1551	0.54
			0.38	0.09		1.45		0.0399
			0.16	0.14		1.03		0.0399
				0.64

## Sheet: Figure 3A
Figure 3A (Kaplan Meier)
Survival post P. aeuriginosa (PAK)
Event (death) = 1
Event (survival) = 0
FRESH RBC*			STORED RBC*			STORED RBC + HPX			STORED RBC + TAK-242			STORED RBC + TLR4-/-
Time post PAK (h)	Event		Time post PAK (h)	Event		Time post PAK (h)	Event		Time post PAK (h)	Event		Time post PAK (h)	Event
28	1		5	1		48	0		48	0		48	0
30	1		5	1		48	0		48	0		48	0
29	1		4	1		48	0		48	0		48	0
35	1		8	1		26	0		26	0		48	0
30	1		4	1		26	0		26	0		48	0
38	1		10	1
34	1		15	1
36	1		20	1
24	1		10	1
35	1
36	1
38	1
*same as presented in Figure 1C

## Sheet: Figure 3B
Figure 3B EVPE (µl)
	FRESH RBC (d0)	STORED RBC (d14)	STORED RBC + HPX		STORED RBC + TAK-242
	43.0033	211.321	154.042		154.042
	95.7255	238.509	149.638		159.611
	113.214	245.671	159.611		148.236
	87.5264	210.868	165.635		162.041
	69.4485		113.076		155.307
	111.192		166.571		167.194
			155.018

## Sheet: Figure 3C
Figure 3C Bacterial Clearance
Lung CFU / ml
		FRESH RBC (d0)	STORED RBC (d14)	STORED RBC + HPX		STORED RBC + TAK-242
		12240000	35400000	29600000		10020000
		13560000	36600000	23000000		11020000
		14500000	36000000	29600000		10200000
		15600000	29160000	27000000		9160000
		17600000	36020000	28400000		11340000
				32000000		10680000

## Sheet: Figure 3D
	Figure 3D (Kaplan Meier)
	Survival post P. aeuriginosa (PAK)
	Event (death) = 1
	Event (survival) = 0
	No TH, No stored RBC transfusion
	PAK			PAK + TAK-242			PAK + HPX (at time of PAK administration)			PAK + HPX (48h prior to PAK)
	Time post PAK (h)	Event		Time post PAK (h)	Event		Time post PAK (h)	Event		Time post PAK (h)	Event
	24	1		24	1		24	1		24	1
	24	1		24	1		36	1		24	1
	36	1		24	1		72	0		48	1
	28	1					72	0		48	1
	24	1					48	1		48	1
	28	1					48	1
	24	1
	24	1
	24	1
	48	1
	48	1

## Sheet: Figure 4
Figure 4 Change in Endothelial barrier Resistance
		Vehicle	Hemin	TAK-242	Hemin + TAK-242
		0	-287.261	1.43271	7.44233
		0	-383.339	-79.5419	-170.657
		0	-497.766	-77.233	-213.579
		Vehicle	Hemin	Hemopexin	Hemin + Hemopexin
		0	-253.823	5.54971	-6.26111
		0	-133.335	4.94471	-20.2337
		0	-234.865	17.3647	-135.827

[truncated: 4 more sheets: Figure 5, Figure 6A-B, Figure 6C, Figure 6D]
